# Supplementary material for: Parasporin A13-2 of Bacillus thuringiensis Isolates from the Papaloapan Region (Mexico) Induce a Cytotoxic Effect by Late Apoptosis against Breast Cancer Cells
Source: Toxins (Basel). 2021 Jul 9;13(7):476. doi: 10.3390/toxins13070476 (PMC8309972; doi:10.3390/toxins13070476)
Supplement: Supplementary file 1 [file toxins-13-00476-s001.zip]

Archive with 1 entries (1 files):
- toxins-1219831-supplementary.pdf
